# Supplementary material for: EPAD1 Orthologs Play a Conserved Role in Pollen Exine Patterning
Source: Int J Mol Sci. 2024 Aug 16;25(16):8914. doi: 10.3390/ijms25168914 (PMC11354838; doi:10.3390/ijms25168914)
Supplement: Supplementary file 1 [file ijms-25-08914-s001.zip]

Archive with 2 entries (2 files):
- ijms-3111681-Supplemental Table S1.xlsx
- ijms-3111681-supplementary figures.pdf
