# Supplementary material for: EPAD1 Orthologs Play a Conserved Role in Pollen Exine Patterning
Source: Int J Mol Sci. 2024 Aug 16;25(16):8914. doi: 10.3390/ijms25168914 (PMC11354838; doi:10.3390/ijms25168914)
Supplement: Supplementary file 1 [file ijms-25-08914-s001.zip › ijms-3111681-Supplemental Table S1.xlsx]

## Sheet: Primers
Supplemental Table S1. Primers used in this study
Primer name	Sequences (5'-3')	Purpose	Restriction enzyme	Cloning method
HvEPAD1	GCAGTGCGACCCCACGTTCC	CRISPR-Cas9 target
HvEPAD2	ACCGCCCAGTGCTGCGAGCC
SiEPAD1-gRT1-F	CCTCCGTAGACCTCGGCGGgttttagagctagaaat	Setaria italica CRISPR-Cas9 construction	Bsa I	T4 DNA ligase
SiEPAD1-OsU6aT1-R	CCGCCGAGGTCTACGGAGGCggcagccaagccagca
SiEPAD1-gRT2-F	TAGAGCGCGAGGAGGTGGGgttttagagctagaaat
SiEPAD1-OsU6bT2-R	CCCACCTCCTCGCGCTCTACaacacaagcggcagc
SbEPAD1-gRT1-F	GCGAGGACGAGCTGCGGTTgttttagagctagaaat	Sorghum bicolor CRISPR-Cas9 construction
SbEPAD1-OsU6aT1-R	AACCGCAGCTCGTCCTCGCCggcagccaagccagca
SbEPAD1-gRT2-F	ATCGCGCTCTTCTGCATGCgttttagagctagaaat
SbEPAD1-OsU6bT2-R	GCATGCAGAAGAGCGCGATCaacacaagcggcagc
HvEPAD1-F	CCAAAAACCCTAGGGAGCGA	barley mutants genotyping
HvEPAD1-R	ATCGGAGCACTGGCGACT
HvEPAD2-F	ATGGAGAGAACACACCGC
HvEPAD2-R	CGGCAGATCTGGCGGACA
SiEPAD1-genotyping F	ACCCTAGCAAGCGAGAGATC	millet mutants genotyping
SiEPAD1-genotyping R	CGCTGGTGTCACGTACCTTG
SbEPAD1-genotyping F	GTGTGCGACCCCTCCATCAT	sorghum mutants genotyping
SbEPAD1-genotyping R	ACGCGTGATGTACCTTGGCA
HvEPAD2F1	GAGAGAGAGACCACACCCATGGAGAGAACACACCGCC	HvEPAD2 complementation (EPAD1pro:HvEPAD2gDNA-EPAD13'UTR)	Nco I, BstE II	In fusion
HvEPAD2R1	GCCGGCGGCGGCGTGTCCTCAGAGGATGATGTAGATGG
HvEPAD2F2	CCATCTACATCATCCTCTGAGGACACGCCGCCGCCGGC
HvEPAD2R2	ATTCGAGCTGGTCACCCGAGCGATGAGGAAGGAAAGG
